# Supplementary material for: Wound-Healing Promotion and Anti-Inflammatory Properties of Carvacrol Prodrugs/Hyaluronic Acid Formulations
Source: Pharmaceutics. 2022 Jul 14;14(7):1468. doi: 10.3390/pharmaceutics14071468 (PMC9323613; doi:10.3390/pharmaceutics14071468)
Supplement: Supplementary file 1 [file pharmaceutics-14-01468-s001.zip]

Archive with 4 entries (3 files):
- pharmaceutics-1802826-supplementary/
- pharmaceutics-1802826-supplementary/Figure S1.jpg
- pharmaceutics-1802826-supplementary/Figure S2.jpg
- pharmaceutics-1802826-supplementary/Figure S3.jpg
